# Supplementary material for: How AI Could Help Us in the Epidemiology and Diagnosis of Acute Respiratory Infections?
Source: Pathogens. 2024 Oct 29;13(11):940. doi: 10.3390/pathogens13110940 (PMC11597561; doi:10.3390/pathogens13110940)
Supplement: Supplementary file 1 [file pathogens-13-00940-s001.zip]

Archive with 1 entries (1 files):
- pathogens-3181485-supplementary.pdf
